# Supplementary material for: Pharmacological Potential of Peruvian Eustephia Species (Amaryllidaceae): Alkaloid Diversity, Cholinesterase Inhibition, and Anti-Trypanosoma cruzi Activity
Source: Plants (Basel). 2025 Nov 18;14(22):3510. doi: 10.3390/plants14223510 (PMC12656678; doi:10.3390/plants14223510)
Supplement: Supplementary file 1 [file plants-14-03510-s001.zip]

Archive with 1 entries (1 files):
- plants-3948410-supplementary.pdf
